# Supplementary material for: Impact of Metastatic Microenvironment on Physiology and Metabolism of Small Cell Neuroendocrine Prostate Cancer Patient-Derived Xenografts
Source: Cancers (Basel). 2025 Jul 18;17(14):2385. doi: 10.3390/cancers17142385 (PMC12293749; doi:10.3390/cancers17142385)
Supplement: Supplementary file 1 [file cancers-17-02385-s001.zip]

Archive with 1 entries (1 files):
- cancers-3708765-supplementary.pdf
